# Supplementary material for: Isoform-Specific Reduction of the Basic Helix-Loop-Helix Transcription Factor TCF4 Levels in Huntington’s Disease
Source: eNeuro. 2021 Oct 13;8(5):ENEURO.0197-21.2021. doi: 10.1523/ENEURO.0197-21.2021 (PMC8519306; doi:10.1523/ENEURO.0197-21.2021)
Supplement: Extended Data Figure 2-1 — Statistical tests used and p values for Figure 2. Download Figure 2-1, XLS file. [file enu-eN-NWR-0197-21-s03.xls]

## Sheet: Sheet1
Figure 2-1. P-values of Western blot and RT-qPCR analysis in HD models.
		7/109	109/109	Test type
Figure 2D	Total TCF4-A/D	0.037123	0.025608	two-tailed paired t-test
	Total TCF4-B/C	0.099128	0.090424	two-tailed paired t-test
		7/109	109/109	Test type
Figure 2F	Cytoplasmic TCF4-A/D	0.051714	0.045494	two-tailed paired t-test
	Cytoplasmic TCF4-B/C	0.051403	0.028375	two-tailed paired t-test
	Nuclear TCF4-A/D	0.164885	0.025359	two-tailed paired t-test
	Nuclear TCF4-B/C	0.151098	0.066213	two-tailed paired t-test
		7/109	109/109	Test type
Figure 2G	Hdh total Tcf4	0.17063	0.00079	two-tailed paired t-test
	Hdh Tcf4-B/C	0.1617	0.0014	two-tailed paired t-test
	Hdh Tcf4-D	0.74688	0.40614	two-tailed paired t-test
	Hdh Tcf4-A	0.3326	0.0019	two-tailed paired t-test
		3-NP 8h	3-NP 16h	Test type
Figure 2H	Cx 3-NP total Tcf4	0.0001	0.0005	two-tailed paired t-test
	Cx 3-NP Tcf4-B/C	0.0002	0.0005	two-tailed paired t-test
	Cx 3-NP Tcf4-D	1e-06	0.031159	two-tailed paired t-test
	Cx 3-NP Tcf4-A	0.002139	0.002178	two-tailed paired t-test
