# Supplementary material for: Isoform-Specific Reduction of the Basic Helix-Loop-Helix Transcription Factor TCF4 Levels in Huntington’s Disease
Source: eNeuro. 2021 Oct 13;8(5):ENEURO.0197-21.2021. doi: 10.1523/ENEURO.0197-21.2021 (PMC8519306; doi:10.1523/ENEURO.0197-21.2021)
Supplement: Extended Data Figure 4-1 — Statistical test used and p values for Figure 4. Download Figure 4-1, XLS file. [file enu-eN-NWR-0197-21-s04.xls]

## Sheet: Sheet1
Figure 4-1. P-values of HD patient cerebral cortex and CA1 region Western blot analysis.
		TCF4-B/C	TCF4-A	Test type
Figure 4F	human CA1	0.008553	0.126003	two-tailed unpaired t-test, equal variance
Figure 4G	human cerebral cortex	0.0159945	0.0850596	two-tailed unpaired t-test, equal variance
