# Supplementary material for: Isoform-Specific Reduction of the Basic Helix-Loop-Helix Transcription Factor TCF4 Levels in Huntington’s Disease
Source: eNeuro. 2021 Oct 13;8(5):ENEURO.0197-21.2021. doi: 10.1523/ENEURO.0197-21.2021 (PMC8519306; doi:10.1523/ENEURO.0197-21.2021)
Supplement: Extended Data Figure 6-1 — Statistical tests used and p values for Figure 6. Download Figure 6-1, XLS file. [file enu-eN-NWR-0197-21-s05.xls]

## Sheet: Sheet1
Figure 6A
Number of families	1
Number of comparisons per family	276
Alpha	0.05
Tukey's multiple comparisons test	Mean Diff.	95.00% CI of diff.	Significant	Summary	Adjusted P Value
CTRL vs. B	-1.181	-2.058 to -0.3032	Yes	*	0.0277
CTRL vs. C	-1.176	-2.024 to -0.328	Yes	*	0.0257
CTRL vs. D	-1.208	-1.615 to -0.8015	Yes	**	0.0073
CTRL vs. A	-1.21	-1.634 to -0.7848	Yes	**	0.0085
CTRL vs. I	-0.7188	-1.613 to 0.1755	No	ns	0.0761
CTRL vs. CTRLA	-0.2495	-1.274 to 0.7749	No	ns	0.5598
CTRL vs. BA	-1.718	-1.959 to -1.477	Yes	****	<0.0001
CTRL vs. CA	-2.311	-2.693 to -1.93	Yes	****	<0.0001
CTRL vs. DA	-2.289	-2.461 to -2.117	Yes	****	<0.0001
CTRL vs. AA	-2.145	-2.459 to -1.83	Yes	****	<0.0001
CTRL vs. IA	-2.353	-2.772 to -1.935	Yes	****	<0.0001
CTRL vs. CTRL KCl	-0.3204	-1.517 to 0.8765	No	ns	0.4961
CTRL vs. B KCl	-1.851	-2.637 to -1.066	Yes	*	0.0123
CTRL vs. C KCl	-1.718	-2.237 to -1.198	Yes	**	0.0042
CTRL vs. D KCl	-1.755	-2.192 to -1.318	Yes	***	0.0007
CTRL vs. A KCl	-1.786	-3.053 to -0.5193	Yes	*	0.0246
CTRL vs. I KCl	-1.333	-2.189 to -0.476	Yes	*	0.0191
CTRL vs. CTRLA KCl	-0.6985	-1.248 to -0.1487	Yes	*	0.0318
CTRL vs. BA KCl	-2.417	-2.966 to -1.868	Yes	***	0.0002
CTRL vs. CA KCl	-2.937	-3.141 to -2.733	Yes	****	<0.0001
CTRL vs. DA KCl	-2.889	-3.163 to -2.614	Yes	****	<0.0001
CTRL vs. AA KCl	-2.842	-3.066 to -2.618	Yes	****	<0.0001
CTRL vs. IA KCl	-2.982	-3.673 to -2.291	Yes	***	0.0003
B vs. C	0.004483	-1.408 to 1.417	No	ns	>0.9999
B vs. D	-0.02785	-0.6318 to 0.5761	No	ns	>0.9999
B vs. A	-0.02902	-1.33 to 1.272	No	ns	>0.9999
B vs. I	0.4617	-0.9083 to 1.832	No	ns	0.3557
B vs. CTRLA	0.9311	0.07307 to 1.789	Yes	*	0.0432
B vs. BA	-0.5372	-1.192 to 0.1173	No	ns	0.0731
B vs. CA	-1.131	-1.652 to -0.6091	Yes	*	0.013
B vs. DA	-1.108	-1.948 to -0.2688	Yes	*	0.0291
B vs. AA	-0.9643	-1.562 to -0.3663	Yes	*	0.0176
B vs. IA	-1.173	-1.765 to -0.581	Yes	*	0.0136
B vs. CTRL KCl	0.8601	-1.04 to 2.76	No	ns	0.2186
B vs. B KCl	-0.6709	-1.723 to 0.3817	No	ns	0.118
B vs. C KCl	-0.5371	-1.924 to 0.8495	No	ns	0.2847
B vs. D KCl	-0.5744	-1.378 to 0.2297	No	ns	0.0953
B vs. A KCl	-0.6053	-2.566 to 1.356	No	ns	0.4061
B vs. I KCl	-0.1521	-1.83 to 1.525	No	ns	0.9904
B vs. CTRLA KCl	0.482	-0.8144 to 1.778	No	ns	0.3044
B vs. BA KCl	-1.237	-2.334 to -0.1391	Yes	*	0.0404
B vs. CA KCl	-1.756	-2.442 to -1.07	Yes	*	0.011
B vs. DA KCl	-1.708	-2.843 to -0.5726	Yes	*	0.0207
B vs. AA KCl	-1.661	-2.694 to -0.6281	Yes	*	0.0177
B vs. IA KCl	-1.801	-3.356 to -0.2469	Yes	*	0.0384
C vs. D	-0.03233	-1.242 to 1.177	No	ns	>0.9999
C vs. A	-0.03351	-0.8851 to 0.8181	No	ns	>0.9999
C vs. I	0.4573	-1.221 to 2.136	No	ns	0.4846
C vs. CTRLA	0.9266	0.02154 to 1.832	Yes	*	0.0479
C vs. BA	-0.5417	-1.426 to 0.3425	No	ns	0.127
C vs. CA	-1.135	-2.25 to -0.01983	Yes	*	0.0484
C vs. DA	-1.113	-2.133 to -0.09312	Yes	*	0.0428
C vs. AA	-0.9688	-1.861 to -0.07622	Yes	*	0.0432
C vs. IA	-1.177	-2.013 to -0.342	Yes	*	0.0246
C vs. CTRL KCl	0.8557	-0.9077 to 2.619	No	ns	0.1937
C vs. B KCl	-0.6754	-2.305 to 0.9545	No	ns	0.2545
C vs. C KCl	-0.5416	-1.494 to 0.4111	No	ns	0.1457
C vs. D KCl	-0.5789	-1.863 to 0.7054	No	ns	0.2204
C vs. A KCl	-0.6098	-2.442 to 1.222	No	ns	0.3625
C vs. I KCl	-0.1566	-1.458 to 1.145	No	ns	0.9468
C vs. CTRLA KCl	0.4776	0.1017 to 0.8534	Yes	*	0.0318
C vs. BA KCl	-1.241	-2.599 to 0.117	No	ns	0.0592
C vs. CA KCl	-1.761	-2.64 to -0.8816	Yes	*	0.0135
C vs. DA KCl	-1.713	-2.404 to -1.021	Yes	*	0.0116
C vs. AA KCl	-1.666	-2.648 to -0.6833	Yes	*	0.016
C vs. IA KCl	-1.806	-2.529 to -1.082	Yes	*	0.0115
D vs. A	-0.001177	-0.7756 to 0.7733	No	ns	>0.9999
D vs. I	0.4896	-0.3169 to 1.296	No	ns	0.1291
D vs. CTRLA	0.9589	-0.1427 to 2.06	No	ns	0.0651
D vs. BA	-0.5093	-0.8476 to -0.1711	Yes	*	0.0207
D vs. CA	-1.103	-1.248 to -0.9575	Yes	****	<0.0001
D vs. DA	-1.08	-1.364 to -0.7971	Yes	**	0.0013
D vs. AA	-0.9364	-1.301 to -0.5718	Yes	*	0.0109
D vs. IA	-1.145	-1.635 to -0.6549	Yes	*	0.0124
D vs. CTRL KCl	0.888	-0.4099 to 2.186	No	ns	0.1034
D vs. B KCl	-0.6431	-1.194 to -0.09242	Yes	*	0.0378
D vs. C KCl	-0.5093	-1.345 to 0.3269	No	ns	0.1283
D vs. D KCl	-0.5465	-0.7589 to -0.3342	Yes	*	0.0109
D vs. A KCl	-0.5775	-1.938 to 0.783	No	ns	0.2443
D vs. I KCl	-0.1243	-1.21 to 0.9618	No	ns	0.9589
D vs. CTRLA KCl	0.5099	-0.4399 to 1.46	No	ns	0.1617
D vs. BA KCl	-1.209	-1.709 to -0.7083	Yes	*	0.012
D vs. CA KCl	-1.728	-2.062 to -1.395	Yes	****	<0.0001
D vs. DA KCl	-1.68	-2.357 to -1.003	Yes	*	0.0115
D vs. AA KCl	-1.633	-2.105 to -1.162	Yes	**	0.0031
D vs. IA KCl	-1.774	-2.853 to -0.6943	Yes	*	0.0169
A vs. I	0.4908	-0.3791 to 1.361	No	ns	0.1477
A vs. CTRLA	0.9601	-0.3896 to 2.31	No	ns	0.0961
A vs. BA	-0.5082	-1.17 to 0.1535	No	ns	0.0831
A vs. CA	-1.102	-1.893 to -0.3099	Yes	*	0.0254
A vs. DA	-1.079	-1.571 to -0.5881	Yes	*	0.0129
A vs. AA	-0.9353	-1.667 to -0.2035	Yes	*	0.0314
A vs. IA	-1.144	-1.958 to -0.3297	Yes	*	0.0248
A vs. CTRL KCl	0.8892	-0.03783 to 1.816	No	ns	0.054
A vs. B KCl	-0.6419	-1.573 to 0.289	No	ns	0.1019
A vs. C KCl	-0.5081	-0.6268 to -0.3894	Yes	***	0.0003
A vs. D KCl	-0.5454	-1.244 to 0.1535	No	ns	0.0806
A vs. A KCl	-0.5763	-1.574 to 0.4209	No	ns	0.1414
A vs. I KCl	-0.1231	-0.6204 to 0.3742	No	ns	0.5486
A vs. CTRLA KCl	0.5111	0.03531 to 0.9868	Yes	*	0.044
A vs. BA KCl	-1.208	-1.816 to -0.5987	Yes	*	0.0136
A vs. CA KCl	-1.727	-2.353 to -1.101	Yes	**	0.0093
A vs. DA KCl	-1.679	-1.906 to -1.452	Yes	****	<0.0001
A vs. AA KCl	-1.632	-1.943 to -1.322	Yes	****	<0.0001
A vs. IA KCl	-1.772	-2.104 to -1.441	Yes	****	<0.0001
I vs. CTRLA	0.4693	-1.401 to 2.34	No	ns	0.5396
I vs. BA	-0.9989	-2.037 to 0.03885	No	ns	0.0537
I vs. CA	-1.592	-2.535 to -0.6494	Yes	*	0.0161
I vs. DA	-1.57	-2.32 to -0.8203	Yes	*	0.0133
I vs. AA	-1.426	-2.525 to -0.3267	Yes	*	0.0303
I vs. IA	-1.635	-2.869 to -0.4002	Yes	*	0.0288
I vs. CTRL KCl	0.3984	-0.2279 to 1.025	No	ns	0.1184
I vs. B KCl	-1.133	-1.484 to -0.7813	Yes	**	0.0049
I vs. C KCl	-0.9989	-1.814 to -0.1832	Yes	*	0.0344
I vs. D KCl	-1.036	-1.631 to -0.4409	Yes	*	0.0153
I vs. A KCl	-1.067	-1.734 to -0.3998	Yes	*	0.0179
I vs. I KCl	-0.6139	-1.345 to 0.1176	No	ns	0.0699
I vs. CTRLA KCl	0.02029	-1.295 to 1.335	No	ns	>0.9999
I vs. BA KCl	-1.698	-2.046 to -1.351	Yes	****	<0.0001
I vs. CA KCl	-2.218	-3.228 to -1.208	Yes	*	0.0129
I vs. DA KCl	-2.17	-3.157 to -1.182	Yes	*	0.0129
I vs. AA KCl	-2.123	-2.827 to -1.419	Yes	**	0.0069
I vs. IA KCl	-2.263	-3.43 to -1.096	Yes	*	0.0138
CTRLA vs. BA	-1.468	-2.303 to -0.6336	Yes	*	0.0151
CTRLA vs. CA	-2.062	-3.018 to -1.105	Yes	*	0.0131
CTRLA vs. DA	-2.039	-3.17 to -0.9085	Yes	*	0.0146
CTRLA vs. AA	-1.895	-2.667 to -1.124	Yes	*	0.0117
CTRLA vs. IA	-2.104	-2.74 to -1.467	Yes	**	0.0042
CTRLA vs. CTRL KCl	-0.07094	-2.29 to 2.148	No	ns	>0.9999
CTRLA vs. B KCl	-1.602	-3.254 to 0.04997	No	ns	0.0529
CTRLA vs. C KCl	-1.468	-2.936 to -0.0007727	Yes	*	0.05
CTRLA vs. D KCl	-1.505	-2.798 to -0.2127	Yes	*	0.038
CTRLA vs. A KCl	-1.536	-3.826 to 0.7529	No	ns	0.1072
CTRLA vs. I KCl	-1.083	-2.925 to 0.7586	No	ns	0.1369
CTRLA vs. CTRLA KCl	-0.449	-1.489 to 0.5912	No	ns	0.2374
CTRLA vs. BA KCl	-2.168	-3.695 to -0.6401	Yes	*	0.0242
CTRLA vs. CA KCl	-2.687	-3.553 to -1.822	Yes	**	0.006
CTRLA vs. DA KCl	-2.639	-3.762 to -1.516	Yes	*	0.0123
CTRLA vs. AA KCl	-2.592	-3.84 to -1.344	Yes	*	0.0133
CTRLA vs. IA KCl	-2.732	-4.165 to -1.3	Yes	*	0.0139
BA vs. CA	-0.5934	-0.8245 to -0.3623	Yes	*	0.011
BA vs. DA	-0.5711	-0.8695 to -0.2728	Yes	*	0.0139
BA vs. AA	-0.4271	-0.5016 to -0.3525	Yes	****	<0.0001
BA vs. IA	-0.6356	-0.8353 to -0.436	Yes	**	0.0053
BA vs. CTRL KCl	1.397	-0.01579 to 2.81	No	ns	0.051
BA vs. B KCl	-0.1337	-0.9855 to 0.718	No	ns	0.8422
BA vs. C KCl	6.6e-05	-0.7602 to 0.7604	No	ns	>0.9999
BA vs. D KCl	-0.03719	-0.5176 to 0.4433	No	ns	0.9973
BA vs. A KCl	-0.06815	-1.55 to 1.413	No	ns	>0.9999
BA vs. I KCl	0.3851	-0.7099 to 1.48	No	ns	0.3328
BA vs. CTRLA KCl	1.019	0.3479 to 1.691	Yes	*	0.0203
BA vs. BA KCl	-0.6994	-1.392 to -0.006312	Yes	*	0.0492
BA vs. CA KCl	-1.219	-1.256 to -1.182	Yes	****	<0.0001
BA vs. DA KCl	-1.171	-1.652 to -0.6893	Yes	*	0.0119
BA vs. AA KCl	-1.124	-1.571 to -0.6768	Yes	*	0.0113
BA vs. IA KCl	-1.264	-2.164 to -0.3642	Yes	*	0.0248
CA vs. DA	0.02225	-0.2958 to 0.3403	No	ns	0.9989
CA vs. AA	0.1663	-0.06984 to 0.4024	No	ns	0.0979
CA vs. IA	-0.04222	-0.3939 to 0.3095	No	ns	0.9474
CA vs. CTRL KCl	1.991	0.5841 to 3.397	Yes	*	0.0243
CA vs. B KCl	0.4597	-0.2362 to 1.156	No	ns	0.1104
CA vs. C KCl	0.5935	-0.2766 to 1.464	No	ns	0.104
CA vs. D KCl	0.5562	0.2081 to 0.9043	Yes	*	0.0179
CA vs. A KCl	0.5252	-0.9461 to 1.997	No	ns	0.325
CA vs. I KCl	0.9785	-0.1784 to 2.135	No	ns	0.0689
CA vs. CTRLA KCl	1.613	0.7227 to 2.503	Yes	*	0.0146
CA vs. BA KCl	-0.106	-0.7289 to 0.5169	No	ns	0.7975
CA vs. CA KCl	-0.6256	-0.8662 to -0.3851	Yes	*	0.0107
CA vs. DA KCl	-0.5775	-1.233 to 0.07767	No	ns	0.0635
CA vs. AA KCl	-0.5307	-1.043 to -0.01838	Yes	*	0.0469
CA vs. IA KCl	-0.6708	-1.743 to 0.4014	No	ns	0.1221
DA vs. AA	0.1441	-0.2241 to 0.5123	No	ns	0.2801
DA vs. IA	-0.06447	-0.5624 to 0.4334	No	ns	0.9249
DA vs. CTRL KCl	1.968	0.8466 to 3.09	Yes	*	0.0151
DA vs. B KCl	0.4374	-0.1783 to 1.053	No	ns	0.0963
DA vs. C KCl	0.5712	0.01331 to 1.129	Yes	*	0.0479
DA vs. D KCl	0.5339	0.2671 to 0.8008	Yes	*	0.0135
DA vs. A KCl	0.503	-0.6864 to 1.692	No	ns	0.2458
DA vs. I KCl	0.9562	0.1155 to 1.797	Yes	*	0.0397
DA vs. CTRLA KCl	1.59	0.8775 to 2.303	Yes	*	0.0128
DA vs. BA KCl	-0.1283	-0.5304 to 0.2739	No	ns	0.3869
DA vs. CA KCl	-0.6479	-0.9137 to -0.3821	Yes	*	0.0118
DA vs. DA KCl	-0.5997	-1.009 to -0.1907	Yes	*	0.0222
DA vs. AA KCl	-0.5529	-0.7481 to -0.3577	Yes	**	0.0086
DA vs. IA KCl	-0.693	-1.491 to 0.1053	No	ns	0.0655
AA vs. IA	-0.2085	-0.344 to -0.07305	Yes	*	0.0196
AA vs. CTRL KCl	1.824	0.3382 to 3.311	Yes	*	0.0342
AA vs. B KCl	0.2934	-0.6044 to 1.191	No	ns	0.3729
AA vs. C KCl	0.4272	-0.4052 to 1.259	No	ns	0.1753
AA vs. D KCl	0.3899	-0.1392 to 0.919	No	ns	0.0899
AA vs. A KCl	0.3589	-1.196 to 1.913	No	ns	0.5965
AA vs. I KCl	0.8121	-0.3571 to 1.981	No	ns	0.1005
AA vs. CTRLA KCl	1.446	0.7377 to 2.155	Yes	*	0.0134
AA vs. BA KCl	-0.2723	-1.029 to 0.4848	No	ns	0.3211
AA vs. CA KCl	-0.7919	-0.9037 to -0.6801	Yes	****	<0.0001
AA vs. DA KCl	-0.7438	-1.288 to -0.1995	Yes	*	0.0267
AA vs. AA KCl	-0.697	-1.219 to -0.1753	Yes	*	0.0282
AA vs. IA KCl	-0.8371	-1.797 to 0.1227	No	ns	0.0649
IA vs. CTRL KCl	2.033	0.4246 to 3.641	Yes	*	0.0321
IA vs. B KCl	0.5019	-0.5288 to 1.533	No	ns	0.1925
IA vs. C KCl	0.6357	-0.2861 to 1.558	No	ns	0.1019
IA vs. D KCl	0.5984	-0.06499 to 1.262	No	ns	0.0608
IA vs. A KCl	0.5675	-1.11 to 2.245	No	ns	0.3535
IA vs. I KCl	1.021	-0.2525 to 2.294	No	ns	0.0765
IA vs. CTRLA KCl	1.655	0.9457 to 2.364	Yes	*	0.0124
IA vs. BA KCl	-0.06378	-0.9551 to 0.8275	No	ns	0.9987
IA vs. CA KCl	-0.5834	-0.8163 to -0.3505	Yes	*	0.0114
IA vs. DA KCl	-0.5352	-1.143 to 0.07233	No	ns	0.0636
IA vs. AA KCl	-0.4885	-1.125 to 0.1485	No	ns	0.0833
IA vs. IA KCl	-0.6286	-1.636 to 0.3787	No	ns	0.1227
CTRL KCl vs. B KCl	-1.531	-2.499 to -0.5629	Yes	*	0.0183
CTRL KCl vs. C KCl	-1.397	-2.213 to -0.5819	Yes	*	0.0157
CTRL KCl vs. D KCl	-1.435	-2.531 to -0.3383	Yes	*	0.0297
CTRL KCl vs. A KCl	-1.465	-1.536 to -1.395	Yes	****	<0.0001
CTRL KCl vs. I KCl	-1.012	-1.484 to -0.5403	Yes	*	0.0131
CTRL KCl vs. CTRLA KCl	-0.3781	-1.77 to 1.014	No	ns	0.4865
CTRL KCl vs. BA KCl	-2.097	-2.9 to -1.293	Yes	*	0.0106
CTRL KCl vs. CA KCl	-2.616	-3.994 to -1.239	Yes	*	0.014
CTRL KCl vs. DA KCl	-2.568	-3.706 to -1.431	Yes	*	0.0127
CTRL KCl vs. AA KCl	-2.521	-3.495 to -1.548	Yes	*	0.0108
CTRL KCl vs. IA KCl	-2.662	-3.74 to -1.583	Yes	*	0.0116
B KCl vs. C KCl	0.1338	-0.7869 to 1.055	No	ns	0.8798
B KCl vs. D KCl	0.09652	-0.275 to 0.4681	No	ns	0.516
B KCl vs. A KCl	0.06557	-0.9484 to 1.08	No	ns	0.9995
B KCl vs. I KCl	0.5188	-0.4522 to 1.49	No	ns	0.1631
B KCl vs. CTRLA KCl	1.153	-0.146 to 2.452	No	ns	0.0627
B KCl vs. BA KCl	-0.5657	-0.892 to -0.2394	Yes	*	0.0154
B KCl vs. CA KCl	-1.085	-1.918 to -0.2524	Yes	*	0.03
B KCl vs. DA KCl	-1.037	-2.006 to -0.06793	Yes	*	0.0443
B KCl vs. AA KCl	-0.9904	-1.658 to -0.3229	Yes	*	0.0215
B KCl vs. IA KCl	-1.13	-2.39 to 0.129	No	ns	0.0613
C KCl vs. D KCl	-0.03726	-0.7703 to 0.6958	No	ns	>0.9999
C KCl vs. A KCl	-0.06822	-0.9534 to 0.8169	No	ns	0.9974
C KCl vs. I KCl	0.385	0.006292 to 0.7637	Yes	*	0.0485
C KCl vs. CTRLA KCl	1.019	0.4408 to 1.598	Yes	*	0.0151
C KCl vs. BA KCl	-0.6995	-1.294 to -0.105	Yes	*	0.0373
C KCl vs. CA KCl	-1.219	-1.943 to -0.4955	Yes	*	0.0161
C KCl vs. DA KCl	-1.171	-1.516 to -0.8258	Yes	**	0.0036
C KCl vs. AA KCl	-1.124	-1.489 to -0.7595	Yes	**	0.0062
C KCl vs. IA KCl	-1.264	-1.616 to -0.9125	Yes	**	0.0023
D KCl vs. A KCl	-0.03096	-1.188 to 1.126	No	ns	>0.9999
D KCl vs. I KCl	0.4223	-0.5036 to 1.348	No	ns	0.2159
D KCl vs. CTRLA KCl	1.056	0.07784 to 2.035	Yes	*	0.0436
D KCl vs. BA KCl	-0.6622	-0.9556 to -0.3688	Yes	*	0.0127
D KCl vs. CA KCl	-1.182	-1.643 to -0.7204	Yes	*	0.011
D KCl vs. DA KCl	-1.134	-1.799 to -0.4682	Yes	*	0.0158
D KCl vs. AA KCl	-1.087	-1.478 to -0.6956	Yes	**	0.0092
D KCl vs. IA KCl	-1.227	-2.252 to -0.2017	Yes	*	0.036
A KCl vs. I KCl	0.4532	-0.08378 to 0.9902	No	ns	0.0692
A KCl vs. CTRLA KCl	1.087	-0.3738 to 2.549	No	ns	0.0882
A KCl vs. BA KCl	-0.6312	-1.495 to 0.2325	No	ns	0.0913
A KCl vs. CA KCl	-1.151	-2.597 to 0.2951	No	ns	0.0775
A KCl vs. DA KCl	-1.103	-2.311 to 0.1055	No	ns	0.0594
A KCl vs. AA KCl	-1.056	-2.099 to -0.0128	Yes	*	0.0489
A KCl vs. IA KCl	-1.196	-2.34 to -0.05238	Yes	*	0.0461
I KCl vs. CTRLA KCl	0.6342	-0.3024 to 1.571	No	ns	0.1054
I KCl vs. BA KCl	-1.084	-1.766 to -0.4026	Yes	*	0.0181
I KCl vs. CA KCl	-1.604	-2.662 to -0.5465	Yes	*	0.0203
I KCl vs. DA KCl	-1.556	-2.279 to -0.8333	Yes	*	0.0131
I KCl vs. AA KCl	-1.509	-2.163 to -0.8554	Yes	*	0.0125
I KCl vs. IA KCl	-1.649	-2.256 to -1.042	Yes	**	0.0097
CTRLA KCl vs. BA KCl	-1.719	-2.726 to -0.7113	Yes	*	0.0158
CTRLA KCl vs. CA KCl	-2.238	-2.89 to -1.586	Yes	**	0.0033
CTRLA KCl vs. DA KCl	-2.19	-2.523 to -1.857	Yes	****	<0.0001
CTRLA KCl vs. AA KCl	-2.143	-2.778 to -1.509	Yes	**	0.0037
CTRLA KCl vs. IA KCl	-2.283	-2.686 to -1.88	Yes	****	<0.0001
BA KCl vs. CA KCl	-0.5196	-1.183 to 0.1441	No	ns	0.0801
BA KCl vs. DA KCl	-0.4715	-1.146 to 0.2033	No	ns	0.0994
BA KCl vs. AA KCl	-0.4247	-0.8003 to -0.04903	Yes	*	0.0401
BA KCl vs. IA KCl	-0.5648	-1.5 to 0.3702	No	ns	0.1303
CA KCl vs. DA KCl	0.04818	-0.4014 to 0.4977	No	ns	0.9715
CA KCl vs. AA KCl	0.09496	-0.3153 to 0.5052	No	ns	0.5949
CA KCl vs. IA KCl	-0.04515	-0.9141 to 0.8238	No	ns	>0.9999
DA KCl vs. AA KCl	0.04678	-0.2558 to 0.3494	No	ns	0.8501
DA KCl vs. IA KCl	-0.09332	-0.5134 to 0.3267	No	ns	0.6232
AA KCl vs. IA KCl	-0.1401	-0.7742 to 0.494	No	ns	0.6269
Figure 6B
Number of families	1
Number of comparisons per family	276
Alpha	0.05
Tukey's multiple comparisons test	Mean Diff.	95.00% CI of diff.	Significant	Summary	Adjusted P Value
CTRL vs. B	-0.9783	-2.399 to 0.4424	No	ns	0.1021
CTRL vs. C	-1.108	-2.048 to -0.169	Yes	*	0.0371
CTRL vs. D	-0.911	-1.996 to 0.174	No	ns	0.0699
CTRL vs. A	-1.019	-2.666 to 0.6288	No	ns	0.1248
CTRL vs. I	-0.4242	-2.244 to 1.396	No	ns	0.59
CTRL vs. CTRLA	-0.2563	-1.623 to 1.11	No	ns	0.7374
CTRL vs. BA	-1.236	-2.166 to -0.3049	Yes	*	0.0287
CTRL vs. CA	-1.797	-2.646 to -0.9473	Yes	*	0.0132
CTRL vs. DA	-1.711	-2.343 to -1.079	Yes	**	0.0098
CTRL vs. AA	-1.687	-1.98 to -1.394	Yes	****	<0.0001
CTRL vs. IA	-1.945	-3.084 to -0.8057	Yes	*	0.0158
CTRL vs. CTRL KCl	-0.1868	-0.7417 to 0.368	No	ns	0.3562
CTRL vs. B KCl	-1.479	-2.607 to -0.351	Yes	*	0.0295
CTRL vs. C KCl	-1.432	-1.887 to -0.9776	Yes	**	0.0056
CTRL vs. D KCl	-1.328	-2.487 to -0.1679	Yes	*	0.0392
CTRL vs. A KCl	-1.426	-3.429 to 0.5773	No	ns	0.096
CTRL vs. I KCl	-1.056	-2.638 to 0.5269	No	ns	0.1084
CTRL vs. CTRLA KCl	-0.5894	-1.218 to 0.0396	No	ns	0.0565
CTRL vs. BA KCl	-1.878	-2.868 to -0.8883	Yes	*	0.014
CTRL vs. CA KCl	-2.501	-3.113 to -1.889	Yes	***	0.0006
CTRL vs. DA KCl	-2.459	-3.249 to -1.668	Yes	**	0.006
CTRL vs. AA KCl	-2.428	-2.907 to -1.949	Yes	****	<0.0001
CTRL vs. IA KCl	-2.753	-3.903 to -1.602	Yes	*	0.0121
B vs. C	-0.1301	-0.6648 to 0.4047	No	ns	0.5606
B vs. D	0.06731	-0.3134 to 0.448	No	ns	0.7746
B vs. A	-0.04032	-0.3871 to 0.3065	No	ns	0.9553
B vs. I	0.554	0.154 to 0.9541	Yes	*	0.0258
B vs. CTRLA	0.7219	0.6298 to 0.8141	Yes	****	<0.0001
B vs. BA	-0.2574	-0.7746 to 0.2599	No	ns	0.1852
B vs. CA	-0.8186	-1.737 to 0.1002	No	ns	0.0622
B vs. DA	-0.7327	-1.63 to 0.1643	No	ns	0.0737
B vs. AA	-0.7087	-1.863 to 0.4453	No	ns	0.1264
B vs. IA	-0.9665	-1.27 to -0.6631	Yes	**	0.0053
B vs. CTRL KCl	0.7915	-0.8272 to 2.41	No	ns	0.1911
B vs. B KCl	-0.5006	-1.277 to 0.276	No	ns	0.1155
B vs. C KCl	-0.454	-1.427 to 0.5193	No	ns	0.2076
B vs. D KCl	-0.3493	-0.8979 to 0.1993	No	ns	0.1182
B vs. A KCl	-0.4476	-1.327 to 0.4319	No	ns	0.1779
B vs. I KCl	-0.07733	-0.3352 to 0.1805	No	ns	0.4236
B vs. CTRLA KCl	0.3889	-0.9933 to 1.771	No	ns	0.4637
B vs. BA KCl	-0.8999	-1.338 to -0.4618	Yes	*	0.0134
B vs. CA KCl	-1.523	-2.386 to -0.6592	Yes	*	0.015
B vs. DA KCl	-1.48	-2.131 to -0.8303	Yes	*	0.0126
B vs. AA KCl	-1.45	-2.48 to -0.4192	Yes	*	0.0247
B vs. IA KCl	-1.774	-2.277 to -1.272	Yes	**	0.0026
C vs. D	0.1974	-0.1803 to 0.5751	No	ns	0.1697
C vs. A	0.08977	-0.6193 to 0.7988	No	ns	0.9321
C vs. I	0.6841	-0.2294 to 1.598	No	ns	0.0872
C vs. CTRLA	0.852	0.3362 to 1.368	Yes	*	0.0167
C vs. BA	-0.1273	-0.1821 to -0.07252	Yes	*	0.0124
C vs. CA	-0.6885	-1.11 to -0.2668	Yes	*	0.0171
C vs. DA	-0.6027	-0.9663 to -0.239	Yes	*	0.0166
C vs. AA	-0.5786	-1.232 to 0.07465	No	ns	0.0629
C vs. IA	-0.8364	-1.068 to -0.605	Yes	**	0.0022
C vs. CTRL KCl	0.9215	-0.338 to 2.181	No	ns	0.0911
C vs. B KCl	-0.3705	-1.174 to 0.433	No	ns	0.2118
C vs. C KCl	-0.3239	-0.8595 to 0.2118	No	ns	0.1301
C vs. D KCl	-0.2192	-0.8558 to 0.4174	No	ns	0.344
C vs. A KCl	-0.3175	-1.651 to 1.016	No	ns	0.5754
C vs. I KCl	0.05276	-0.5957 to 0.7013	No	ns	0.9959
C vs. CTRLA KCl	0.519	-0.5671 to 1.605	No	ns	0.199
C vs. BA KCl	-0.7698	-1.034 to -0.5056	Yes	**	0.0079
C vs. CA KCl	-1.393	-1.906 to -0.8792	Yes	**	0.0098
C vs. DA KCl	-1.35	-1.689 to -1.012	Yes	***	0.0008
C vs. AA KCl	-1.32	-1.977 to -0.662	Yes	*	0.0135
C vs. IA KCl	-1.644	-2.233 to -1.055	Yes	**	0.009
D vs. A	-0.1076	-0.8104 to 0.5952	No	ns	0.8549
D vs. I	0.4867	-0.282 to 1.255	No	ns	0.1194
D vs. CTRLA	0.6546	0.3518 to 0.9574	Yes	*	0.013
D vs. BA	-0.3247	-0.6527 to 0.003323	No	ns	0.0509
D vs. CA	-0.8859	-1.68 to -0.09164	Yes	*	0.0411
D vs. DA	-0.8	-1.467 to -0.1331	Yes	*	0.0359
D vs. AA	-0.776	-1.621 to 0.06866	No	ns	0.0586
D vs. IA	-1.034	-1.299 to -0.769	Yes	**	0.001
D vs. CTRL KCl	0.7241	-0.5154 to 1.964	No	ns	0.1386
D vs. B KCl	-0.5679	-1.043 to -0.09249	Yes	*	0.0362
D vs. C KCl	-0.5213	-1.152 to 0.109	No	ns	0.072
D vs. D KCl	-0.4166	-0.6883 to -0.1449	Yes	*	0.0198
D vs. A KCl	-0.5149	-1.503 to 0.4732	No	ns	0.1706
D vs. I KCl	-0.1446	-0.7612 to 0.4719	No	ns	0.5855
D vs. CTRLA KCl	0.3216	-0.6801 to 1.323	No	ns	0.3831
D vs. BA KCl	-0.9672	-1.091 to -0.843	Yes	****	<0.0001
D vs. CA KCl	-1.59	-2.086 to -1.094	Yes	**	0.0051
D vs. DA KCl	-1.548	-1.842 to -1.254	Yes	****	<0.0001
D vs. AA KCl	-1.517	-2.178 to -0.856	Yes	*	0.0126
D vs. IA KCl	-1.842	-2.062 to -1.622	Yes	****	<0.0001
A vs. I	0.5944	0.2742 to 0.9145	Yes	*	0.0142
A vs. CTRLA	0.7623	0.3234 to 1.201	Yes	*	0.0154
A vs. BA	-0.2171	-0.9346 to 0.5005	No	ns	0.4183
A vs. CA	-0.7783	-1.765 to 0.2085	No	ns	0.0789
A vs. DA	-0.6924	-1.748 to 0.363	No	ns	0.1118
A vs. AA	-0.6683	-2.031 to 0.6939	No	ns	0.19
A vs. IA	-0.9262	-1.447 to -0.4054	Yes	*	0.0149
A vs. CTRL KCl	0.8318	-1.083 to 2.746	No	ns	0.2347
A vs. B KCl	-0.4603	-1.583 to 0.6629	No	ns	0.2593
A vs. C KCl	-0.4137	-1.638 to 0.8106	No	ns	0.3543
A vs. D KCl	-0.309	-1.204 to 0.5861	No	ns	0.3427
A vs. A KCl	-0.4073	-1.481 to 0.6659	No	ns	0.2944
A vs. I KCl	-0.03701	-0.126 to 0.05201	No	ns	0.253
A vs. CTRLA KCl	0.4292	-1.266 to 2.125	No	ns	0.5334
A vs. BA KCl	-0.8596	-1.584 to -0.1348	Yes	*	0.0367
A vs. CA KCl	-1.482	-2.63 to -0.3349	Yes	*	0.0306
A vs. DA KCl	-1.44	-2.373 to -0.5077	Yes	*	0.0194
A vs. AA KCl	-1.409	-2.721 to -0.09749	Yes	*	0.044
A vs. IA KCl	-1.734	-2.583 to -0.8857	Yes	*	0.0134
I vs. CTRLA	0.1679	-0.2984 to 0.6341	No	ns	0.3205
I vs. BA	-0.8114	-1.716 to 0.09336	No	ns	0.0614
I vs. CA	-1.373	-2.628 to -0.1175	Yes	*	0.0426
I vs. DA	-1.287	-2.563 to -0.01028	Yes	*	0.0493
I vs. AA	-1.263	-2.813 to 0.2872	No	ns	0.0741
I vs. IA	-1.521	-2.21 to -0.8317	Yes	*	0.0129
I vs. CTRL KCl	0.2374	-1.77 to 2.244	No	ns	0.9511
I vs. B KCl	-1.055	-2.14 to 0.03041	No	ns	0.0527
I vs. C KCl	-1.008	-2.381 to 0.3653	No	ns	0.0906
I vs. D KCl	-0.9033	-1.775 to -0.03197	Yes	*	0.0469
I vs. A KCl	-1.002	-1.798 to -0.205	Yes	*	0.0325
I vs. I KCl	-0.6314	-0.9421 to -0.3207	Yes	*	0.0134
I vs. CTRLA KCl	-0.1652	-1.925 to 1.595	No	ns	0.9878
I vs. BA KCl	-1.454	-2.291 to -0.6164	Yes	*	0.0154
I vs. CA KCl	-2.077	-3.337 to -0.8165	Yes	*	0.0168
I vs. DA KCl	-2.035	-3.083 to -0.9859	Yes	*	0.0138
I vs. AA KCl	-2.004	-3.431 to -0.5768	Yes	*	0.0248
I vs. IA KCl	-2.329	-3.165 to -1.492	Yes	**	0.0091
CTRLA vs. BA	-0.9793	-1.469 to -0.4897	Yes	*	0.0136
CTRLA vs. CA	-1.541	-2.46 to -0.621	Yes	*	0.0163
CTRLA vs. DA	-1.455	-2.326 to -0.5837	Yes	*	0.0164
CTRLA vs. AA	-1.431	-2.539 to -0.3226	Yes	*	0.0306
CTRLA vs. IA	-1.688	-1.977 to -1.4	Yes	****	<0.0001
CTRLA vs. CTRL KCl	0.06951	-1.473 to 1.612	No	ns	>0.9999
CTRLA vs. B KCl	-1.223	-1.907 to -0.5381	Yes	*	0.0148
CTRLA vs. C KCl	-1.176	-2.091 to -0.2609	Yes	*	0.031
CTRLA vs. D KCl	-1.071	-1.528 to -0.6147	Yes	*	0.0123
CTRLA vs. A KCl	-1.17	-2.017 to -0.3224	Yes	*	0.026
CTRLA vs. I KCl	-0.7993	-1.149 to -0.4493	Yes	*	0.0126
CTRLA vs. CTRLA KCl	-0.333	-1.634 to 0.9676	No	ns	0.5257
CTRLA vs. BA KCl	-1.622	-1.999 to -1.245	Yes	***	0.0003
CTRLA vs. CA KCl	-2.245	-3.039 to -1.45	Yes	**	0.0087
CTRLA vs. DA KCl	-2.202	-2.787 to -1.617	Yes	**	0.0015
CTRLA vs. AA KCl	-2.172	-3.133 to -1.21	Yes	*	0.0127
CTRLA vs. IA KCl	-2.496	-2.907 to -2.086	Yes	****	<0.0001
BA vs. CA	-0.5612	-1.028 to -0.09417	Yes	*	0.0358
BA vs. DA	-0.4754	-0.857 to -0.09376	Yes	*	0.0332
BA vs. AA	-0.4513	-1.101 to 0.1983	No	ns	0.1005
BA vs. IA	-0.7091	-0.9252 to -0.4931	Yes	**	0.0044
BA vs. CTRL KCl	1.049	-0.1802 to 2.278	No	ns	0.0677
BA vs. B KCl	-0.2432	-0.9919 to 0.5055	No	ns	0.3763
BA vs. C KCl	-0.1966	-0.7091 to 0.3159	No	ns	0.2893
BA vs. D KCl	-0.0919	-0.6754 to 0.4916	No	ns	0.8405
BA vs. A KCl	-0.1903	-1.485 to 1.104	No	ns	0.8746
BA vs. I KCl	0.1801	-0.4719 to 0.832	No	ns	0.4756
BA vs. CTRLA KCl	0.6463	-0.4011 to 1.694	No	ns	0.1253
BA vs. BA KCl	-0.6425	-0.854 to -0.431	Yes	**	0.0066
BA vs. CA KCl	-1.265	-1.74 to -0.7909	Yes	*	0.0102
BA vs. DA KCl	-1.223	-1.513 to -0.9335	Yes	***	0.0004
BA vs. AA KCl	-1.192	-1.817 to -0.5679	Yes	*	0.0139
BA vs. IA KCl	-1.517	-2.054 to -0.9806	Yes	**	0.0087
CA vs. DA	0.08584	-0.181 to 0.3527	No	ns	0.3819
CA vs. AA	0.1099	-0.4644 to 0.6843	No	ns	0.7242
CA vs. IA	-0.1479	-0.7795 to 0.4836	No	ns	0.5865
CA vs. CTRL KCl	1.61	0.2906 to 2.929	Yes	*	0.0347
CA vs. B KCl	0.318	-0.8558 to 1.492	No	ns	0.4882
CA vs. C KCl	0.3646	-0.2672 to 0.9964	No	ns	0.1417
CA vs. D KCl	0.4693	-0.5694 to 1.508	No	ns	0.2194
CA vs. A KCl	0.3709	-1.382 to 2.124	No	ns	0.6566
CA vs. I KCl	0.7413	-0.2132 to 1.696	No	ns	0.0813
CA vs. CTRLA KCl	1.207	-0.02365 to 2.439	No	ns	0.0518
CA vs. BA KCl	-0.08131	-0.7551 to 0.5925	No	ns	0.946
CA vs. CA KCl	-0.7041	-1.431 to 0.02258	No	ns	0.053
CA vs. DA KCl	-0.6619	-1.318 to -0.005976	Yes	*	0.0492
CA vs. AA KCl	-0.6311	-1.432 to 0.1699	No	ns	0.0791
CA vs. IA KCl	-0.9559	-1.951 to 0.03925	No	ns	0.0539
DA vs. AA	0.02409	-0.3167 to 0.3649	No	ns	0.9988
DA vs. IA	-0.2338	-0.8276 to 0.36	No	ns	0.2772
DA vs. CTRL KCl	1.524	0.4619 to 2.586	Yes	*	0.0235
DA vs. B KCl	0.2322	-0.7372 to 1.202	No	ns	0.5713
DA vs. C KCl	0.2788	-0.08641 to 0.6439	No	ns	0.084
DA vs. D KCl	0.3835	-0.4878 to 1.255	No	ns	0.2296
DA vs. A KCl	0.2851	-1.37 to 1.94	No	ns	0.7902
DA vs. I KCl	0.6554	-0.3474 to 1.658	No	ns	0.1126
DA vs. CTRLA KCl	1.122	0.1572 to 2.086	Yes	*	0.0381
DA vs. BA KCl	-0.1672	-0.7106 to 0.3763	No	ns	0.4083
DA vs. CA KCl	-0.7899	-1.264 to -0.3161	Yes	*	0.0164
DA vs. DA KCl	-0.7477	-1.2 to -0.2957	Yes	*	0.0167
DA vs. AA KCl	-0.717	-1.252 to -0.182	Yes	*	0.028
DA vs. IA KCl	-1.042	-1.877 to -0.2062	Yes	*	0.0331
AA vs. IA	-0.2579	-1.121 to 0.6049	No	ns	0.4256
AA vs. CTRL KCl	1.5	0.7458 to 2.254	Yes	*	0.0136
AA vs. B KCl	0.2081	-0.7808 to 1.197	No	ns	0.6605
AA vs. C KCl	0.2547	0.004119 to 0.5052	Yes	*	0.0485
AA vs. D KCl	0.3594	-0.6093 to 1.328	No	ns	0.3055
AA vs. A KCl	0.261	-1.545 to 2.067	No	ns	0.882
AA vs. I KCl	0.6313	-0.6692 to 1.932	No	ns	0.1935
AA vs. CTRLA KCl	1.098	0.3786 to 1.817	Yes	*	0.02
AA vs. BA KCl	-0.1912	-0.9283 to 0.5459	No	ns	0.5169
AA vs. CA KCl	-0.814	-1.247 to -0.381	Yes	*	0.0141
AA vs. DA KCl	-0.7718	-1.331 to -0.2129	Yes	*	0.026
AA vs. AA KCl	-0.741	-1.115 to -0.3672	Yes	*	0.0136
AA vs. IA KCl	-1.066	-2.015 to -0.1169	Yes	*	0.0406
IA vs. CTRL KCl	1.758	0.3614 to 3.155	Yes	*	0.0324
IA vs. B KCl	0.466	-0.2741 to 1.206	No	ns	0.1207
IA vs. C KCl	0.5125	-0.1928 to 1.218	No	ns	0.0923
IA vs. D KCl	0.6172	0.08478 to 1.15	Yes	*	0.0383
IA vs. A KCl	0.5189	-0.6066 to 1.644	No	ns	0.2119
IA vs. I KCl	0.8892	0.4417 to 1.337	Yes	*	0.0136
IA vs. CTRLA KCl	1.355	0.1666 to 2.544	Yes	*	0.0395
IA vs. BA KCl	0.06664	-0.1566 to 0.2899	No	ns	0.4265
IA vs. CA KCl	-0.5561	-1.186 to 0.07321	No	ns	0.0632
IA vs. DA KCl	-0.5139	-0.9304 to -0.09741	Yes	*	0.0339
IA vs. AA KCl	-0.4832	-1.275 to 0.309	No	ns	0.128
IA vs. IA KCl	-0.808	-1.288 to -0.3281	Yes	*	0.0161
CTRL KCl vs. B KCl	-1.292	-2.344 to -0.2405	Yes	*	0.0342
CTRL KCl vs. C KCl	-1.245	-1.976 to -0.5145	Yes	*	0.0158
CTRL KCl vs. D KCl	-1.141	-2.328 to 0.04622	No	ns	0.0538
CTRL KCl vs. A KCl	-1.239	-3.206 to 0.7273	No	ns	0.1205
CTRL KCl vs. I KCl	-0.8688	-2.704 to 0.9662	No	ns	0.2023
CTRL KCl vs. CTRLA KCl	-0.4026	-0.6892 to -0.116	Yes	*	0.0248
CTRL KCl vs. BA KCl	-1.691	-2.883 to -0.5	Yes	*	0.0241
CTRL KCl vs. CA KCl	-2.314	-3.081 to -1.547	Yes	**	0.0069
CTRL KCl vs. DA KCl	-2.272	-3.254 to -1.29	Yes	*	0.0125
CTRL KCl vs. AA KCl	-2.241	-2.847 to -1.635	Yes	**	0.0018
CTRL KCl vs. IA KCl	-2.566	-3.769 to -1.363	Yes	*	0.0131
B KCl vs. C KCl	0.04659	-0.692 to 0.7851	No	ns	0.9996
B KCl vs. D KCl	0.1513	-0.07691 to 0.3795	No	ns	0.1096
B KCl vs. A KCl	0.05293	-0.8645 to 0.9703	No	ns	0.9999
B KCl vs. I KCl	0.4232	-0.6109 to 1.457	No	ns	0.2598
B KCl vs. CTRLA KCl	0.8895	0.1207 to 1.658	Yes	*	0.0385
B KCl vs. BA KCl	-0.3993	-0.9485 to 0.1498	No	ns	0.0922
B KCl vs. CA KCl	-1.022	-1.579 to -0.4656	Yes	*	0.0144
B KCl vs. DA KCl	-0.9799	-1.501 to -0.4589	Yes	*	0.0141
B KCl vs. AA KCl	-0.9491	-1.6 to -0.2986	Yes	*	0.0225
B KCl vs. IA KCl	-1.274	-1.551 to -0.9969	Yes	***	0.0001
C KCl vs. D KCl	0.1047	-0.6197 to 0.8291	No	ns	0.8821
C KCl vs. A KCl	0.006343	-1.56 to 1.572	No	ns	>0.9999
C KCl vs. I KCl	0.3767	-0.7762 to 1.53	No	ns	0.373
C KCl vs. CTRLA KCl	0.8429	0.2414 to 1.444	Yes	*	0.025
C KCl vs. BA KCl	-0.4459	-0.9839 to 0.09205	No	ns	0.0717
C KCl vs. CA KCl	-1.069	-1.251 to -0.8862	Yes	****	<0.0001
C KCl vs. DA KCl	-1.026	-1.363 to -0.6904	Yes	**	0.0065
C KCl vs. AA KCl	-0.9957	-1.167 to -0.8248	Yes	****	<0.0001
C KCl vs. IA KCl	-1.321	-2.029 to -0.612	Yes	*	0.0142
D KCl vs. A KCl	-0.09835	-0.9421 to 0.7454	No	ns	0.9547
D KCl vs. I KCl	0.272	-0.5341 to 1.078	No	ns	0.3551
D KCl vs. CTRLA KCl	0.7382	-0.1793 to 1.656	No	ns	0.0759
D KCl vs. BA KCl	-0.5506	-0.923 to -0.1782	Yes	*	0.0217
D KCl vs. CA KCl	-1.173	-1.723 to -0.6235	Yes	*	0.0131
D KCl vs. DA KCl	-1.131	-1.559 to -0.7037	Yes	*	0.0103
D KCl vs. AA KCl	-1.1	-1.788 to -0.4123	Yes	*	0.0179
D KCl vs. IA KCl	-1.425	-1.478 to -1.372	Yes	****	<0.0001
A KCl vs. I KCl	0.3703	-0.6482 to 1.389	No	ns	0.3156
A KCl vs. CTRLA KCl	0.8365	-0.8447 to 2.518	No	ns	0.1853
A KCl vs. BA KCl	-0.4523	-1.564 to 0.659	No	ns	0.2623
A KCl vs. CA KCl	-1.075	-2.469 to 0.3185	No	ns	0.0824
A KCl vs. DA KCl	-1.033	-2.282 to 0.2167	No	ns	0.0721
A KCl vs. AA KCl	-1.002	-2.531 to 0.5266	No	ns	0.112
A KCl vs. IA KCl	-1.327	-2.184 to -0.4694	Yes	*	0.0193
I KCl vs. CTRLA KCl	0.4662	-1.146 to 2.079	No	ns	0.4462
I KCl vs. BA KCl	-0.8226	-1.466 to -0.1786	Yes	*	0.0314
I KCl vs. CA KCl	-1.445	-2.515 to -0.3761	Yes	*	0.0274
I KCl vs. DA KCl	-1.403	-2.257 to -0.5495	Yes	*	0.0169
I KCl vs. AA KCl	-1.372	-2.607 to -0.1378	Yes	*	0.0414
I KCl vs. IA KCl	-1.697	-2.457 to -0.9377	Yes	*	0.0128
CTRLA KCl vs. BA KCl	-1.289	-2.261 to -0.3167	Yes	*	0.0288
CTRLA KCl vs. CA KCl	-1.912	-2.485 to -1.338	Yes	**	0.004
CTRLA KCl vs. DA KCl	-1.869	-2.643 to -1.095	Yes	*	0.012
CTRLA KCl vs. AA KCl	-1.839	-2.278 to -1.399	Yes	***	0.0004
CTRLA KCl vs. IA KCl	-2.163	-3.101 to -1.225	Yes	*	0.0125
BA KCl vs. CA KCl	-0.6228	-1.051 to -0.1949	Yes	*	0.0226
BA KCl vs. DA KCl	-0.5806	-0.7933 to -0.3678	Yes	**	0.0096
BA KCl vs. AA KCl	-0.5498	-1.144 to 0.04483	No	ns	0.0579
BA KCl vs. IA KCl	-0.8746	-1.2 to -0.5496	Yes	**	0.01
CA KCl vs. DA KCl	0.04222	-0.1735 to 0.258	No	ns	0.7095
CA KCl vs. AA KCl	0.07298	-0.09402 to 0.24	No	ns	0.2324
CA KCl vs. IA KCl	-0.2518	-0.7908 to 0.2871	No	ns	0.207
DA KCl vs. AA KCl	0.03076	-0.3513 to 0.4129	No	ns	0.9962
DA KCl vs. IA KCl	-0.294	-0.6929 to 0.1049	No	ns	0.0898
AA KCl vs. IA KCl	-0.3248	-1.009 to 0.3599	No	ns	0.2016
Figure 6C
Number of families	1
Number of comparisons per family	66
Alpha	0.05
Tukey's multiple comparisons test	Mean Diff.	95.00% CI of diff.	Significant	Summary	Adjusted P Value
CTRL vs. B	-0.5191	-1.251 to 0.2129	No	ns	0.0963
CTRL vs. C	-1.116	-2.122 to -0.1099	Yes	*	0.041
CTRL vs. D	-1.062	-1.654 to -0.4706	Yes	*	0.0155
CTRL vs. A	-0.912	-1.258 to -0.5657	Yes	**	0.0094
CTRL vs. I	-1.564	-1.861 to -1.266	Yes	****	<0.0001
CTRL vs. CTRL KCl
CTRL vs. BKCl	-0.5486	-0.8887 to -0.2085	Yes	*	0.0188
CTRL vs. C KCl	-1.195	-1.503 to -0.8875	Yes	**	0.0017
CTRL vs. D KCl	-1.115	-1.777 to -0.4522	Yes	*	0.0173
CTRL vs. A KCl	-1.031	-1.512 to -0.5494	Yes	*	0.0125
CTRL vs. I KCl	-1.595	-1.989 to -1.202	Yes	**	0.0012
B vs. C	-0.5967	-1.855 to 0.6613	No	ns	0.2001
B vs. D	-0.5432	-0.7447 to -0.3417	Yes	**	0.0089
B vs. A	-0.3929	-1.443 to 0.657	No	ns	0.2976
B vs. I	-1.044	-1.804 to -0.2846	Yes	*	0.0265
B vs. CTRL KCl	0.5191	-0.2129 to 1.251	No	ns	0.0963
B vs. BKCl	-0.02947	-0.4313 to 0.3723	No	ns	0.9949
B vs. C KCl	-0.6761	-1.679 to 0.3264	No	ns	0.1058
B vs. D KCl	-0.5954	-0.8625 to -0.3284	Yes	*	0.012
B vs. A KCl	-0.5118	-1.665 to 0.6414	No	ns	0.2243
B vs. I KCl	-1.076	-1.431 to -0.7204	Yes	**	0.0064
C vs. D	0.05355	-1.009 to 1.116	No	ns	0.9997
C vs. A	0.2038	-0.6835 to 1.091	No	ns	0.5864
C vs. I	-0.4477	-1.751 to 0.8552	No	ns	0.3404
C vs. CTRL KCl	1.116	0.1099 to 2.122	Yes	*	0.041
C vs. BKCl	0.5672	-0.5573 to 1.692	No	ns	0.1796
C vs. C KCl	-0.0794	-0.9458 to 0.787	No	ns	0.9804
C vs. D KCl	0.001312	-1.4 to 1.403	No	ns	>0.9999
C vs. A KCl	0.08488	-1.26 to 1.43	No	ns	0.9982
C vs. I KCl	-0.4792	-1.639 to 0.6803	No	ns	0.253
D vs. A	0.1502	-0.7329 to 1.033	No	ns	0.777
D vs. I	-0.5012	-1.193 to 0.1903	No	ns	0.0924
D vs. CTRL KCl	1.062	0.4706 to 1.654	Yes	*	0.0155
D vs. BKCl	0.5137	0.2058 to 0.8216	Yes	*	0.0176
D vs. C KCl	-0.133	-0.9673 to 0.7014	No	ns	0.813
D vs. D KCl	-0.05224	-0.4246 to 0.3201	No	ns	0.8737
D vs. A KCl	0.03133	-1.018 to 1.08	No	ns	>0.9999
D vs. I KCl	-0.5328	-0.8163 to -0.2493	Yes	*	0.0145
A vs. I	-0.6515	-1.222 to -0.081	Yes	*	0.0387
A vs. CTRL KCl	0.912	0.5657 to 1.258	Yes	**	0.0094
A vs. BKCl	0.3635	-0.3144 to 1.041	No	ns	0.1611
A vs. C KCl	-0.2832	-0.3327 to -0.2336	Yes	****	<0.0001
A vs. D KCl	-0.2025	-1.209 to 0.8045	No	ns	0.6741
A vs. A KCl	-0.1189	-0.5803 to 0.3425	No	ns	0.5108
A vs. I KCl	-0.683	-1.415 to 0.049	No	ns	0.0571
I vs. CTRL KCl	1.564	1.266 to 1.861	Yes	****	<0.0001
I vs. BKCl	1.015	0.6313 to 1.399	Yes	**	0.0093
I vs. C KCl	0.3683	-0.1803 to 0.9169	No	ns	0.1067
I vs. D KCl	0.449	-0.1383 to 1.036	No	ns	0.0836
I vs. A KCl	0.5326	0.1163 to 0.9488	Yes	*	0.0308
I vs. I KCl	-0.03156	-0.446 to 0.3829	No	ns	0.9934
CTRL KCl vs. BKCl	-0.5486	-0.8887 to -0.2085	Yes	*	0.0188
CTRL KCl vs. C KCl	-1.195	-1.503 to -0.8875	Yes	**	0.0017
CTRL KCl vs. D KCl	-1.115	-1.777 to -0.4522	Yes	*	0.0173
CTRL KCl vs. A KCl	-1.031	-1.512 to -0.5494	Yes	*	0.0125
CTRL KCl vs. I KCl	-1.595	-1.989 to -1.202	Yes	**	0.0012
BKCl vs. C KCl	-0.6466	-1.281 to -0.01242	Yes	*	0.0482
BKCl vs. D KCl	-0.5659	-0.9011 to -0.2308	Yes	*	0.0172
BKCl vs. A KCl	-0.4824	-1.237 to 0.2724	No	ns	0.1169
BKCl vs. I KCl	-1.046	-1.101 to -0.9923	Yes	****	<0.0001
C KCl vs. D KCl	0.08071	-0.8844 to 1.046	No	ns	0.9883
C KCl vs. A KCl	0.1643	-0.3145 to 0.6431	No	ns	0.3412
C KCl vs. I KCl	-0.3998	-1.088 to 0.2885	No	ns	0.1394
D KCl vs. A KCl	0.08357	-0.9186 to 1.086	No	ns	0.9885
D KCl vs. I KCl	-0.4806	-0.763 to -0.1981	Yes	*	0.0169
A KCl vs. I KCl	-0.5641	-1.362 to 0.2338	No	ns	0.0969
Figure 6D
Number of families	1
Number of comparisons per family	66
Alpha	0.05
Tukey's multiple comparisons test	Mean Diff.	95.00% CI of diff.	Significant	Summary	Adjusted P Value
CTRL vs. B	-0.2236	-0.7321 to 0.2849	No	ns	0.2279
CTRL vs. C	-0.6626	-1.086 to -0.2389	Yes	*	0.02
CTRL vs. D	-0.7603	-1.389 to -0.1314	Yes	*	0.0346
CTRL vs. A	-0.635	-1.739 to 0.4689	No	ns	0.1419
CTRL vs. I	-1.417	-1.983 to -0.8509	Yes	*	0.0103
CTRL vs. CTRL KCl
CTRL vs. BKCl	-0.3679	-0.8944 to 0.1586	No	ns	0.099
CTRL vs. C KCl	-1.033	-1.365 to -0.7012	Yes	**	0.0058
CTRL vs. D KCl	-1.086	-1.495 to -0.6766	Yes	**	0.0092
CTRL vs. A KCl	-0.9606	-2.065 to 0.144	No	ns	0.0654
CTRL vs. I KCl	-1.611	-1.807 to -1.414	Yes	****	<0.0001
B vs. C	-0.439	-0.803 to -0.07498	Yes	*	0.0348
B vs. D	-0.5367	-0.848 to -0.2255	Yes	*	0.0165
B vs. A	-0.4114	-1.058 to 0.2349	No	ns	0.1178
B vs. I	-1.193	-1.27 to -1.117	Yes	****	<0.0001
B vs. CTRL KCl	0.2236	-0.2849 to 0.7321	No	ns	0.2279
B vs. BKCl	-0.1443	-0.8608 to 0.5723	No	ns	0.6732
B vs. C KCl	-0.8096	-1.631 to 0.01181	No	ns	0.0514
B vs. D KCl	-0.862	-1.431 to -0.2934	Yes	*	0.0214
B vs. A KCl	-0.737	-1.362 to -0.1124	Yes	*	0.0363
B vs. I KCl	-1.387	-2.061 to -0.7124	Yes	*	0.013
C vs. D	-0.09773	-0.3454 to 0.1499	No	ns	0.2731
C vs. A	0.02756	-0.9675 to 1.023	No	ns	>0.9999
C vs. I	-0.7544	-1.115 to -0.3944	Yes	*	0.0128
C vs. CTRL KCl	0.6626	0.2389 to 1.086	Yes	*	0.02
C vs. BKCl	0.2947	-0.0648 to 0.6542	No	ns	0.0732
C vs. C KCl	-0.3706	-0.9925 to 0.2512	No	ns	0.133
C vs. D KCl	-0.423	-0.6453 to -0.2007	Yes	*	0.0142
C vs. A KCl	-0.298	-1.068 to 0.4724	No	ns	0.2822
C vs. I KCl	-0.9479	-1.567 to -0.3289	Yes	*	0.0209
D vs. A	0.1253	-0.7101 to 0.9607	No	ns	0.8435
D vs. I	-0.6567	-0.9129 to -0.4005	Yes	**	0.0099
D vs. CTRL KCl	0.7603	0.1314 to 1.389	Yes	*	0.0346
D vs. BKCl	0.3924	-0.1767 to 0.9616	No	ns	0.1015
D vs. C KCl	-0.2729	-1.138 to 0.5924	No	ns	0.3872
D vs. D KCl	-0.3253	-0.7809 to 0.1304	No	ns	0.0951
D vs. A KCl	-0.2002	-0.724 to 0.3235	No	ns	0.2876
D vs. I KCl	-0.8502	-1.674 to -0.02654	Yes	*	0.047
A vs. I	-0.782	-1.417 to -0.1469	Yes	*	0.0333
A vs. CTRL KCl	0.635	-0.4689 to 1.739	No	ns	0.1419
A vs. BKCl	0.2672	-1.087 to 1.621	No	ns	0.6865
A vs. C KCl	-0.3982	-1.833 to 1.037	No	ns	0.4636
A vs. D KCl	-0.4506	-1.661 to 0.7599	No	ns	0.3002
A vs. A KCl	-0.3255	-0.9637 to 0.3127	No	ns	0.1761
A vs. I KCl	-0.9755	-2.197 to 0.2465	No	ns	0.077
I vs. CTRL KCl	1.417	0.8509 to 1.983	Yes	*	0.0103
I vs. BKCl	1.049	0.33 to 1.768	Yes	*	0.0233
I vs. C KCl	0.3838	-0.4851 to 1.253	No	ns	0.2262
I vs. D KCl	0.3314	-0.2449 to 0.9078	No	ns	0.142
I vs. A KCl	0.4565	-0.09579 to 1.009	No	ns	0.072
I vs. I KCl	-0.1935	-0.933 to 0.546	No	ns	0.501
CTRL KCl vs. BKCl	-0.3679	-0.8944 to 0.1586	No	ns	0.099
CTRL KCl vs. C KCl	-1.033	-1.365 to -0.7012	Yes	**	0.0058
CTRL KCl vs. D KCl	-1.086	-1.495 to -0.6766	Yes	**	0.0092
CTRL KCl vs. A KCl	-0.9606	-2.065 to 0.144	No	ns	0.0654
CTRL KCl vs. I KCl	-1.611	-1.807 to -1.414	Yes	****	<0.0001
BKCl vs. C KCl	-0.6653	-1.168 to -0.1624	Yes	*	0.0287
BKCl vs. D KCl	-0.7177	-0.8695 to -0.566	Yes	***	0.0002
BKCl vs. A KCl	-0.5927	-1.671 to 0.486	No	ns	0.1542
BKCl vs. I KCl	-1.243	-1.913 to -0.5726	Yes	*	0.0147
C KCl vs. D KCl	-0.05239	-0.5287 to 0.4239	No	ns	0.9513
C KCl vs. A KCl	0.07267	-1.305 to 1.45	No	ns	0.9995
C KCl vs. I KCl	-0.5773	-0.8757 to -0.2788	Yes	*	0.0139
D KCl vs. A KCl	0.1251	-0.8524 to 1.103	No	ns	0.9091
D KCl vs. I KCl	-0.5249	-1.101 to 0.0516	No	ns	0.0599
A KCl vs. I KCl	-0.6499	-1.937 to 0.6371	No	ns	0.1792
